# Supplementary material for: Double hit of NEMO gene in preeclampsia
Source: PLoS One. 2017 Jun 27;12(6):e0180065. doi: 10.1371/journal.pone.0180065 (PMC5487068; doi:10.1371/journal.pone.0180065)
Supplement: S1 Table — (XLSX) [file pone.0180065.s002.xlsx]

## Sheet: Arkusz1
Lp	IKBKG:C.*402C>T Maternal genotype	IKBKG:C.*402C>T fetal genotype/allel	IKBKG:c*402C>T maternal TT/fetal TT or T genotype	Fetal sex	Maternal age
1	TT	TT	1	0	41
2	TT	TT	1	0	31
3	TT	TT	1	0	30
4	TT	TT	1	0	35
5	CT	TT	0	0	36
6	TT	TT	1	0	36
7	CT	CC	0	0	38
8	TT	TT	1	0	23
9	TT	TT	1	0	30
10	TT	TT	1	0	24
11	TT	TT	1	0	32
12	CT	CT	0	0	16
13	TT	TT	1	0	30
14	TT	TT	1	0	23
15	TT	TT	1	0	34
16	CC	CT	0	0	41
17	TT	TT	1	0	32
18	TT	TT	1	0	33
19	TT	TT	1	0	28
20	TT	TT	1	0	24
21	TT	TT	1	0	30
22	TT	CT	0	0	40
23	TT	CT	0	0	29
24	TT	TT	1	0	29
25	TT	TT	1	0	30
26	CT	CC	0	0	24
27	TT	CT	0	0	31
28	TT	CT	0	0	30
29	CT	CT	0	0	22
30	TT	TT	1	0	41
31	CC	CT	0	0	30
32	TT	TT	1	0	34
33	TT	TT	1	0	24
34	CT	CT	0	0	30
35	CT	TT	0	0	33
36	TT	TT	1	0	35
37	CC	CC	0	0	33
38	CT	TT	0	0	39
39	CT	TT	0	0	33
40	CT	TT	0	0	34
41	CT	CT	0	0	36
42	TT	TT	1	0	31
43	TT	TT	1	0	27
44	TT	CT	0	0	27
45	TT	TT	1	0	33
46	CT	TT	0	0	36
47	TT	TT	1	0	29
48	TT	CT	0	0	35
49	TT	TT	1	0	25
50	TT	TT	1	0	38
51	TT	TT	1	0	31
52	TT	TT	1	0	32
53	TT	TT	1	0	31
54	CC	CT	0	0	29
55	TT	CT	0	0	37
56	TT	TT	1	0	29
57	CT	TT	0	0	25
58	TT	TT	1	0	31
59	TT	TT	1	0	36
60	CT	TT	0	0	35
61	CT	CT	0	0	40
62	CC	CT	0	0	30
63	TT	TT	1	0	37
64	TT	TT	1	0	31
65	TT	TT	1	0	30
66	TT	TT	1	0	30
67	CT	CT	0	0	36
68	TT	CT	0	0	38
69	TT	TT	1	0	38
70	CT	T	0	1	19
71	CT	T	0	1	33
72	TT	T	1	1	26
73	CT	C	0	1	30
74	TT	T	1	1	40
75	TT	T	1	1	22
76	CT	T	0	1	34
77	TT	T	1	1	34
78	TT	T	1	1	29
79	TT	T	1	1	32
80	TT	T	1	1	35
81	TT	T	1	1	36
82	TT	T	1	1	28
83	TT	T	1	1	36
84	CT	T	0	1	29
85	TT	T	1	1	21
86	TT	T	1	1	15
87	TT	T	1	1	37
88	TT	T	1	1	23
89	TT	T	1	1	31
90	CT	T	0	1	34
91	TT	T	1	1	28
92	TT	T	1	1	26
93	TT	T	1	1	38
94	TT	T	1	1	33
95	TT	T	1	1	31
96	TT	T	1	1	22
97	TT	T	1	1	34
98	CT	C	0	1	25
99	TT	T	1	1	22
100	TT	T	1	1	23
101	CT	T	0	1	32
102	TT	T	1	1	33
103	TT	T	1	1	31
104	CT	T	0	1	43
105	TT	T	1	1	30
106	TT	T	1	1	32
107	CT	C	0	1	34
108	TT	T	1	1	32
109	CC	C	0	1	40
110	TT	T	1	1	26
111	TT	T	1	1	27
112	TT	T	1	1	39
113	TT	T	1	1	30
114	CT	T	0	1	27
115	TT	T	1	1	26
116	TT	T	1	1	33
117	CT	C	0	1	31
118	TT	T	1	1	32
119	TT	T	1	1	33
120	CT	T	0	1	33
121	TT	T	1	1	26
122	TT	T	1	1	30
123	TT	T	1	1	29
124	CC	C	0	1	30
125	CT	T	0	1	28
126	TT	T	1	1	33
127	TT	T	1	1	37
128	TT	T	1	1	31
129	CT	C	0	1	30
130	TT	T	1	1	25
131	TT	T	1	1	33
132	TT	T	1	1	30
133	TT	T	1	1	37
134	TT	T	1	1	38
135	TT	T	1	1	37
136	CT	C	0	1	33
137	CT	T	0	1	28
138	CT	T	0	1	33
139	TT	T	1	1	29
140	TT	T	1	1	23
141	TT	T	1	1	29
142	CC	C	0	1	29
143	CT	C	0	1	30
144	CT	T	0	1	32
145	TT	T	1	1	32
146	TT	T	1	1	33
147	TT	T	1	1	29
148	TT	T	1	1	30
149	TT	T	1	1	35
150	TT	T	1	1	42
151	CT	T	0	1	33
